# Supplementary material for: Characterization of the Aspergillus flavus Population from Highly Aflatoxin-Contaminated Corn in the United States
Source: Toxins (Basel). 2022 Nov 2;14(11):755. doi: 10.3390/toxins14110755 (PMC9698142; doi:10.3390/toxins14110755)
Supplement: Supplementary file 1 [file toxins-14-00755-s001.zip]

Archive with 1 entries (1 files):
- toxins-1972457-supplementary.xls
