# Supplementary material for: Characterization of the Aspergillus flavus Population from Highly Aflatoxin-Contaminated Corn in the United States
Source: Toxins (Basel). 2022 Nov 2;14(11):755. doi: 10.3390/toxins14110755 (PMC9698142; doi:10.3390/toxins14110755)
Supplement: Supplementary file 1 [file toxins-14-00755-s001.zip › toxins-1972457-supplementary.xls]

## Sheet: Sheet1
			Phenotype									SSRs
	Isolate	L / S	Y / W	Fluorescence	Fungicide Sensitivity	Toxigenicity	AF28	AF13	AF43	AF22	AF53	AF34	AF42	AF8	AF16	AF54	AF17	AF11	AF66	AF63	AF55	MAT
	501	L	Y	+	MR	High	135	135	0	179	0	317	168	160	184	172	368	138	267	133	193	1-1
	502				MR	High
	503	L	W	-		High	135	135	390	179	134	317	178	171	184	172	368	138	267	133	193	1-1
	504	L	W	-		Zero	119	141	402	144	0	0	0	0	169	161	353	138	269	127	180	1-2
	505	S	Y	+	MR	High	119	128	0	144	131	296	146	180	169	161	0	138	269	125	172	1-2
	506	S	Y	+	MR	High	116	135	390	188	137	304	156	168	169	157	0	126	0	127	174	1-2
	507	L	W	-	RS	Zero	119	161	385	188	134	310	162	177	191	169	353	162	269	135	174	1-2
	508	L	Y	-	MR	Zero	135	141	385	0	134	301	159	168	169	161	0	141	0	127	178	1-2
	509	L	Y	+	MR	High	142	125	390	188	134	301	181	194	0	176	368	215	269	127	176	1-2
	510	L	W	-	MR	High	142	125	387	188	134	301	181	194	0	176	368	215	269	127	176	1-2
	511	L	Y	-	MR	Low	113	145	385	144	131	314	143	163	169	161	362	138	267	127	178	1-2
	512	L	Y	-	MR	Low	113	148	385	176	157	314	184	203	172	161	362	138	269	127	199	1-2
	513	L	Y	+	MR	Low	131	138	382	188	144	317	0	189	174	172	0	203	261	135	168	1-1
	514	L	Y	+		Low	131	138	0	188	134	304	159	191	174	172	374	168	269	127	176	1-2
	515	L	Y	-	MR	Low	135	141	390	200	134	301	159	177	169	161	356	150	273	127	176	1-2
	516	L	Y	+	RS	Low	113	145	385	192	134	301	159	171	169	161	359	141	261	127	184	1-1
	517	L	Y	+	MR	High	135	138	382	0	134	310	162	174	0	165	365	141	0	131	172	1-2
	518	L	Y	+	MR	Low	131	135	379	188	144	314	178	191	174	172	353	138	263	131	180	0
	519	L	W	+	MR	Low	131	138	382	188	144	317	0	189	174	172	0	203	261	135	168	1-1
	520	L	Y	+	MR	Zero	142	125	390	188	134	301	181	194	0	176	368	218	269	127	176	1-2
	521	L	W	-	RS	Zero	119	141	402	144	131	296	146	168	169	161	353	138	269	133	186	1-2
	522	L	W	-	RS	Zero	119	141	402	144	131	296	146	168	169	161	353	138	269	127	180	1-2
	523	L	W	-	MR	Zero	119	141	402	144	131	296	146	168	169	161	353	138	269	127	180	1-2
	524	L	W	-	MR	Zero	119	128	379	144	131	296	150	163	169	161	353	135	269	127	180	1-1
	525	L	?	?	R	High
	526	L	Y	+	MR	Zero	119	125	385	200	134	314	174	151	197	172	350	144	267	127	172	1-1
	527	L	W	-	MR	Zero	119	141	385	188	134	310	0	177	0	169	353	138	261	135	174	1-1
	528	L	W	-	MR	Zero	119	141	385	188	134	310	0	177	0	169	353	138	261	135	174	1-1
	529	L	Y	+	MR	Medium	113	148	379	184	134	301	181	180	172	161	359	138	267	127	0	1-1
	530	L	Y	+	MR	Medium	131	141	385	196	134	301	156	171	174	161	362	141	261	127	178	1-1
	531	L	W	-	MR	Medium	131	141	385	196	134	301	156	171	174	161	362	141	261	127	178	1-1
	532	L	W	-	MR	Zero	131	141	385	196	0	301	0	160	174	161	0	141	261	127	178	1-1
	661	L	?	?	MR	High	119	141	402	144	131	296	150	163	169	161	353	132	269	127	180	1-1
	662	L	W	+	MR	High	119	141	402	144	131	296	150	163	169	161	353	132	269	127	180	1-1
	663				MR	Zero
	664	L	W	-	MR	Zero	135	141	385	192	134	301	159	171	169	161	359	141	277	127	180	1-1
	665	L	Y	-	MR	Low	135	141	385	189	134	301	159	171	169	161	359	141	275	127	180	1-1
	666	L	Y	-	MR	Low	119	128	402	144	131	296	146	174	169	161	0	132	269	127	174	1-2
	667	L	Y	-	MR	Low	119	128	402	144	131	296	146	163	169	161	353	129	269	127	180	1-2
	668	L	Y	-	MR	Zero	119	128	402	144	131	296	146	163	169	161	353	129	269	127	180	1-2
	669	L	Y	-	MR	Zero	119	128	402	144	131	296	146	174	169	161	368	132	269	127	174	1-2
	670	L	Y	-	MR	Low	119	128	402	144	131	296	146	163	169	161	353	129	269	127	180	1-2
	671	S	Y	+	MR	High
	672	L	Y	+	MR	High	119	158	385	179	144	314	162	166	181	172	365	138	259	0	0	0
	673	L	Y	+	MR	Medium	142	158	385	179	144	314	211	166	181	172	365	138	259	127	172	1-1
	674	L	Y	-	MR	High	119	128	379	144	131	314	150	163	169	161	353	132	269	127	180	1-1
	675	L	Y	-	MR	High	119	141	402	144	131	296	150	163	169	161	353	129	269	127	180	1-1
	676	L	W	-	MR	Low	119	141	402	144	131	296	146	166	169	161	353	138	269	127	180	1-2
	677	L	W	-	MR	Low	119	141	402	144	131	296	146	166	169	161	353	138	269	127	180	1-2
	678	L	W	-	MR	Low	119	141	402	144	131	296	146	166	169	161	353	138	269	127	180	1-2
	679	L	Y	-	MR	Low	119	141	402	144	131	296	146	166	169	161	353	138	269	127	180	1-2
	680	L	Y	-	MR	Low	119	141	402	144	131	296	146	166	169	161	353	138	269	127	180	1-2
	681	L	Y	+	MR	Zero	116	135	390	179	137	301	150	166	169	157	350	135	269	127	174	1-1
	682	L	Y	+	MR	High	116	135	385	179	137	304	150	194	169	157	350	126	269	127	166	1-2
	683	L	Y	+	MR	High	119	151	385	189	134	301	159	171	169	161	359	123	271	127	180	1-1
	684	L	Y	+	MR	High	113	145	379	176	151	314	181	206	172	161	362	141	271	127	182	1-1
	685	L	Y	+	MR	High	113	145	379	176	151	314	181	206	172	161	362	141	271	127	182	0
	686	L	Y	-	MR	Zero	119	128	0	144	131	296	146	166	169	161	362	135	269	127	182	0
	687	L	Y	-	MR	Zero	131	145	385	192	134	301	159	177	169	161	362	144	261	0	184	1-1
	688	L	Y	-	MR	Medium	119	141	390	144	131	296	146	183	169	161	359	126	269	127	176	1-2
	689	L	Y	-	MR	Zero	131	145	385	189	134	301	139	171	169	161	359	141	259	127	178	1-1
	690	L	Y	-	MR	Zero	131	145	385	189	134	301	139	171	169	161	359	141	259	127	178	1-1
	691	L	Y	-	MR	Zero	135	141	385	189	134	301	156	168	169	161	359	141	259	127	178	1-2
	692				MR	Low
	693	L	Y	-	MR	Medium	119	128	387	144	131	296	143	171	169	161	365	126	269	127	172	1-1
	694	L	Y	-	MR	Low	119	151	385	189	134	301	159	171	169	161	359	123	271	127	180	1-1
	695	L	Y	-	MR	Medium	119	141	390	144	131	296	146	183	169	161	359	126	269	127	176	1-2
	696	L	Y	-	MR	Medium	119	145	379	144	131	296	146	0	169	161	362	129	269	127	174	1-2
	697	L	Y	-	MR	Zero	131	145	385	189	134	301	139	171	169	161	359	141	259	127	178	1-1
	698	L	Y	-	MR	Zero	131	145	385	189	134	301	139	171	169	161	359	141	259	127	178	1-1
	699	L	Y	-	MR	Zero	113	141	388	189	134	301	184	171	169	161	359	189	269	127	184	1-2
	700	L	Y	-	MR	Low	119	141	385	144	131	296	146	166	169	161	365	135	269	127	176	1-2
	701	L	Y	+	MR	Medium	138	161	373	208	144	314	244	168	181	172	368	138	271	127	182	0
	702	L	Y	-	MR	Low	131	148	385	189	134	301	159	171	169	161	359	123	259	127	180	1-1
	703				MR	Low
	704	L	Y	-	MR	Low	119	128	0	144	131	296	146	186	169	161	379	138	269	127	176	1-2
	705	L	Y	-	MR	Low	131	141	376	196	134	301	190	171	175	161	356	141	259	127	178	1-2
	706	L	Y	-	MR	Low	119	145	379	144	131	296	146	181	169	161	0	126	269	127	174	1-2
	707	L	Y	-	MR	Low	119	128	379	144	131	296	150	163	169	161	353	132	269	127	180	1-1
	708	L	Y	-	MR	Low	119	128	379	144	131	0	146	180	169	161	362	138	269	125	172	1-2
	709	L	Y	-	MR	Low	119	128	399	144	131	296	143	166	169	161	365	126	269	127	172	1-2
	710	L	Y	-	MR	Low	131	145	385	189	134	301	159	171	169	161	356	144	259	127	178	1-1
	711	L	Y	-	MR	Medium	119	145	379	144	131	296	146	181	169	161	356	126	269	127	174	1-2
	712	L	W	-	MR	Low	113	164	385	176	151	320	184	197	172	161	362	138	267	127	195	1-1
	713	L	W	-	MR	Low	119	145	379	144	131	296	146	181	169	161	0	126	269	127	174	1-2
	714	L	Y	+	MR	High	131	138	379	184	134	310	162	215	181	165	365	138	261	131	180	1-2
	715	L	W	-	MR	Zero	113	164	385	176	151	320	184	197	172	161	362	138	267	127	195	1-1
	801	L	W	-	MR	Zero	119	141	402	144	131	296	146	168	169	161	353	138	269	127	180	1-2
	802	L	W	-	MR	Zero	119	128	379	144	131	296	146	174	169	161	362	138	269	125	172	1-2
	803	L	W	+	R	Medium	119	145	402	144	131	296	150	168	169	161	0	135	269	127	174	1-2
	804	L	W	+	MR	Medium	119	128	402	176	131	296	146	168	169	161	362	135	269	133	182	1-1
	805	L	W	+	MR	Medium	145	135		188	144	310	193	203	178	169	0	141	269	127	191	1-1
	806	L	W	+	MR	Medium	119	141	402	144	131	0	146	168	169	161	362	135	269	127	182	1-1
	807	L	W	-	MR	Zero	125	145		188	163	317	162	168	174	161	365	171	271	127	174	1-2
	808	L	W	-	MR	Zero	135	151	382	176	157	317	0	180	172	161	362	141	271	131	172	1-1
	809	L	W	-	MR	Zero	119	141	402	144	131	296	150	163	169	161	0	135	269	127	180	1-1
	810	L	Y	+	MR	Medium	119	141	402	188	134	301	0	168	174	176	353	144	269	133	174	1-1
	811	L	W	-	MR	Zero	131	148	385	0	134	301	0	0	169	161	359	141	0	127	178	1-2
	812	L	W	-	MR	Zero	135	151	382	176	157	317	0	180	172	161	362	141	269	131	172	1-1
	813	L	W	-	MR	Zero	131	145	385	192	134	301	159	171	169	161	356	144	261	0	172	1-1
	814	L	W	-	MR	Zero	119	151	382	192	134	301	159	171	169	161	359	123	273	127	180	1-1
	815	L	W	-	MR	Zero	119	141	402	144	131	296	146	163	169	161	353	138	269	127	180	1-2
	816	L	W	-	MR	Zero	119	141	402	144	131	296	146	168	169	161	353	138	269	127	180	1-2
	817	L	W	-	MR	Zero	119	141	402	144	131	296	146	168	169	161	353	138	269	0	176	1-2
	818	S	W	-	MR	High	119	141	402	144	131	296	146	168	169	161	353	138	269	127	180	1-2
	819	S	Y	+	MR	High	116	135	382	179	131	304	150	174	172	157	356	132	269	127	168	1-1
	820	L	Y	+	MR	High	116	135	382	179	131	304	150	174	172	157	356	132	269	127	168	1-1
	821	L	Y	-	MR	High	138	135	385	188	134	301	0	177	181	0	362	144	267	127	180	1-1
	822	L	Y	-	MR	Low	138	135	385	188	134	301	0	177	194	172	359	0	267	127	180	1-1
	823	L	Y	-	MR	Medium	138	135		188	134	301	0	177	194	172	359	159	267	127	180	0
	824	L	Y	-	MR	High	138	135	385	188	134	301	0	177	194	172	359	159	267	127	180	1-1
	825	L	Y	-	MR	High	138	135	385	188	134	301	0	177	194	172	359	159	267	127	180	1-1
	826	L	Y	+	MR	High	119	161		188	134	317	162	174	191	169	353	144	269	135	174	1-2
	827	L	Y	+	MR	Low	119	161	385	188	134	317	162	174	191	169	353	144	269	135	174	1-2
	828	L	Y	+	MR	Zero	119	161	385	188	134	317	162	174	191	169	353	144	269	135	174	1-2
	829	L	Y	+	MR	Medium	119	161	385	188	134	317	162	174	191	169	353	144	269	135	174	1-2
	830	L	W	+	MR	Zero	125	141	379	179	134	320	150	0	184	169	353	144	0	131	176	1-1
	831	L	Y	+	MR	Medium	119	128	402	144	131	296	143	168	169	161	0	135	269	127	180	1-2
	832	L	Y	-	MR	Medium	138	125	385	179	144	310	181	0	172	161	359	138	269	127	176	1-1
	833	L	Y	-	MR	Medium	119	135	0	184	144	301	0	168	0	161	353	138	267	127	180	1-1
	834	L	Y	-	MR	Zero	138	145	385	176	154	317	174	0	172	161	359	138	273	127	0	1-1
	835	L	Y	-	MR	Zero	119	141	402	144	131	296	146	168	169	161	353	138	269	127	180	1-2
	836	L	Y	+	MR	Medium	122	170	0	184	134	333	0	180	178	172	350	150	273	131	176	1-1
	837	L	Y	+	MR	High	119	167	0	200	134	339	196	177	181	176	368	144	273	127	199	1-2
	838	L	Y	+	RS	High	138	138	0	179	134	326	162	200	200	172	353	138	269	131	176	1-1
	839	L	W	-	MR	Zero	119	141	382	144	131	296	146	168	169	161	353	138	269	127	180	1-2
	840	L	W	-	RS	Zero	119	141	0	144	131	296	146	168	169	161	353	138	269	127	180	1-2
	841	L	Y	+	MR	High	128	158	379	188	144	304	196	215	174	165	365	138	0	129	0	1-2
	842	L	Y	+		High	128	158	382	188	144	304	196	215	174	165	365	138	0	129	168	1-2
	843	L	Y	+	MR	High	131	138	379	188	144	317	0	209	174	172	0	0	261	135	168	1-1
	844	L	Y	+	MR	High	128	158	379	188	144	304	196	215	174	165	365	138	0	129	168	1-2
	845	L	Y	+	MR	High	128	158	382	188	144	304	196	215	174	165	365	138	0	129	168	1-2
	846	L	W	-	MR	Zero	135	141	390	200	134	301	159	174	169	161	356	150	273	127	176	1-2
	847	L	W	-	MR	Zero	135	141	390	200	134	301	159	174	169	161	356	150	273	127	176	1-2
	848	L	W	-	MR	Zero	135	141	390	200	134	301	159	174	169	161	356	150	273	127	176	1-2
	849	L	W	-	MR	Zero	119	128	0	144	131	296	146	174	169	161	362	135	269	127	172	1-2
	850	L	W	-	MR	Zero	131	135	376	192	134	301	159	160	169	161	356	144	279	127	178	1-1
	851	L	W	+	MR	Medium	119	119	379	382	131	296	146	174	169	161	362	132	269	0	174	1-2
	852	L	W	+	MR	Medium	119	119	379	382	131	296	146	174	169	161	362	132	269	0	174	1-2
	853	L	W	-	MR	Zero	113	113	382	385	134	317	162	0	0	0	0	0	269	127	189	1-2
	854	L	W	-	MR	High	119	119	0	0	131	296	143	0	169	161	0	132	269	127	180	1-1
	855	L	W	-	MR	Medium	119	119	379	382	131	296	146	174	169	161	362	132	269	0	174	1-2
	856	L	W	-	MR	Zero	119	119	385	385	134	310	162	177	191	169	353	162	269	135	174	1-2
	857	L	W	-	MR	Low	119	119	385	385	134	310	162	177	191	169	353	162	269	135	174	1-2
	858	L	W	-	MR	Zero	119	119	385	385	134	310	162	177	0	0	0	0	269	135	174	1-2
	859	L	W		MR	Zero
	860	L	W		MR	Zero
